# Supplementary material for: Extracellular Release of Mitochondrial DNA: Triggered by Cigarette Smoke and Detected in COPD
Source: Cells. 2022 Jan 22;11(3):369. doi: 10.3390/cells11030369 (PMC8834490; doi:10.3390/cells11030369)
Supplement: Supplementary file 1 [file cells-11-00369-s001.zip]

Archive with 1 entries (1 files):
- Giordano_SupplMater_Proofread-FINAL.pdf
